# Supplementary material for: CCN2/CTGF-Driven Myocardial Fibrosis and NT-proBNP Synergy as Predictors of Mortality in Maintenance Hemodialysis
Source: Int J Mol Sci. 2025 Nov 24;26(23):11350. doi: 10.3390/ijms262311350 (PMC12692257; doi:10.3390/ijms262311350)
Supplement: Supplementary file 1 [file ijms-26-11350-s001.zip]

Archive with 2 entries (2 files):
- ijms-3976814-Figure S1.pdf
- ijms-3976814-Table S1.pdf
